# Supplementary material for: Indoor Localization Based on Infrared Angle of Arrival Sensor Network
Source: Sensors (Basel). 2020 Nov 4;20(21):6278. doi: 10.3390/s20216278 (PMC7663400; doi:10.3390/s20216278)
Supplement: Supplementary file 1 [file sensors-20-06278-s001.zip]

Archive with 1 entries (1 files):
- E4-simulation.mp4
